# Supplementary material for: Open-Source, Adaptable, All-in-One Smartphone-Based System for Quantitative Analysis of Point-of-Care Diagnostics
Source: Diagnostics (Basel). 2022 Feb 25;12(3):589. doi: 10.3390/diagnostics12030589 (PMC8947044; doi:10.3390/diagnostics12030589)
Supplement: Supplementary file 1 [file diagnostics-12-00589-s001.zip]

Archive with 3 entries (2 files):
- diagnostics-1600132-Supplementary/
- diagnostics-1600132-Supplementary/diagnostics-1600132-Supplementary.pdf
- diagnostics-1600132-Supplementary/Reports.pdf
